# Supplementary material for: Overexpression of MdZAT5, an C2H2-Type Zinc Finger Protein, Regulates Anthocyanin Accumulation and Salt Stress Response in Apple Calli and Arabidopsis
Source: Int J Mol Sci. 2022 Feb 8;23(3):1897. doi: 10.3390/ijms23031897 (PMC8836528; doi:10.3390/ijms23031897)
Supplement: Supplementary file 1 [file ijms-23-01897-s001.zip]

Archive with 1 entries (1 files):
- ijms-1562940-supplementary.pdf
